# Supplementary material for: Compressive Strength of Steel Fiber-Reinforced Concrete Employing Supervised Machine Learning Techniques
Source: Materials (Basel). 2022 Jun 14;15(12):4209. doi: 10.3390/ma15124209 (PMC9228203; doi:10.3390/ma15124209)
Supplement: Supplementary file 1 [file materials-15-04209-s001.zip]

Archive with 1 entries (1 files):
- materials-1734507-supplementary.pdf
